# Supplementary material for: Differential impact of severe drought on infant mortality in two sympatric neotropical primates
Source: R Soc Open Sci. 2020 Apr 1;7(4):200302. doi: 10.1098/rsos.200302 (PMC7211846; doi:10.1098/rsos.200302)
Supplement: Supplementary Tables S1 to S5 [file rsos200302supp1.xlsx]

## Sheet: Table S1 capuchin_models_all
riskLow	fbm_12m_mean_ext_lTRUE	spei_12m_ext_lTRUE	spei_01m_ext_hTRUE	fbm_06m_mean_ext_lTRUE	spei_01m	fbm_01m_mean	fbm_01m_mean_ext_lTRUE	fbm_06m_mean_ext_hTRUE	fbm_12m_mean_ext_hTRUE	fbm_12m_mean	fbm_01m_mean_ext_hTRUE	spei_12m	fbm_06m_mean	spei_06m	spei_06m_ext_hTRUE	spei_12m_ext_hTRUE	spei_06m_ext_lTRUE	spei_01m_ext_lTRUE	logLik	AICc	delta	weight
-1.109	-2.057	1.729																	-222.212	451.172	0	0.379
-0.925	-2.667		-2.014																-218.361	452.29	1.118	0.216
-1.189		1.796		-1.831															-223.343	452.704	1.533	0.176
-0.914	-2.49				-0.295														-221.456	456.685	5.513	0.024
-1.319		1.936																	-226.35	456.71	5.539	0.024
-1.029			-1.947	-2.013															-222.097	456.917	5.746	0.021
-1.314		1.899				0.149													-225.835	457.688	6.516	0.015
-0.869	-2.612																		-222.068	458.015	6.843	0.012
-1.295		1.895					-0.44												-226.05	458.118	6.946	0.012
-1.309		1.897						-0.327											-226.141	458.301	7.13	0.011
-1.275		1.894							-0.351										-226.168	458.355	7.183	0.01
-1.303		1.95								0.079									-226.232	458.483	7.311	0.01
-1.32		1.954									-0.237								-226.242	458.503	7.331	0.01
-0.876	-2.55											-0.166							-221.909	458.619	7.448	0.009
-1.307		1.93											0.037						-226.32	458.659	7.488	0.009
-0.883	-2.554													-0.079					-222.242	459.068	7.896	0.007
-0.908	-2.597														-0.525				-221.915	459.149	7.977	0.007
-0.86	-2.64															-0.345			-221.867	459.233	8.062	0.007
-1.055				-1.896	-0.319														-224.949	459.519	8.347	0.006
-0.868	-2.624																-0.055		-221.977	459.526	8.354	0.006
-0.87	-2.625																	-0.079	-221.964	459.8	8.628	0.005
-1.04				-1.927													0.678		-227.163	461.692	10.52	0.002
-0.982				-1.991								-0.23							-225.083	461.85	10.678	0.002
-0.964				-2.012															-225.389	462.122	10.95	0.002
-1.115			-1.935																-225.167	462.123	10.951	0.002
-1.11			-1.932			0.197													-224.278	462.377	11.206	0.001
-1.009				-1.942										-0.17					-225.62	462.409	11.237	0.001
-1.066			-1.956						-0.648										-224.68	462.731	11.559	0.001
-1.094			-1.959							0.145									-224.665	462.96	11.788	0.001
-1.009				-2.015											-0.534				-225.177	463.117	11.946	0.001
-1.113			-1.937				-0.493												-225.07	463.277	12.105	0.001
-1.103			-1.885					-0.398											-224.896	463.358	12.186	0.001
-0.959				-2.043												-0.296			-225.179	463.492	12.321	0.001
-1.106			-1.947										0.061						-225.17	463.567	12.396	0.001
-1.167					-0.36														-228.088	463.787	12.616	0.001
-0.968				-2.002														0.121	-225.578	463.793	12.622	0.001
-1.12			-1.941								-0.211								-225.067	463.904	12.733	0.001
-1.109					-0.368				-0.621										-227.62	464.425	13.254	0.001
-1.15					-0.34	0.158													-227.324	464.751	13.579	0
-1.156					-0.351		-0.438												-227.945	465.043	13.871	0
-1.141					-0.349			-0.429											-227.649	465.073	13.902	0
-1.143					-0.368					0.116									-227.652	465.138	13.967	0
-1.178					-0.375						-0.309								-227.969	465.358	14.186	0
-1.162					-0.358								0.024						-228.09	465.528	14.356	0
-1.157																	0.783		-230.547	466.511	15.339	0
-1.06						0.22						-0.271							-227.003	466.802	15.63	0
-1.062												-0.245							-228.045	466.913	15.742	0
-1.102														-0.215					-228.665	466.988	15.817	0
-1.157							-0.506										0.825		-230.56	467.167	15.995	0
-1.043																			-228.447	467.171	15.999	0
-1.048						0.2													-227.587	467.398	16.226	0
-1.132						0.184											0.692		-229.311	467.427	16.255	0
-1.091						0.175								-0.189					-227.819	467.627	16.456	0
-1.054									-0.593					-0.22					-228.298	467.752	16.58	0
-1.156										0.096							0.894		-230.642	467.755	16.583	0
-1.042										0.142		-0.263							-227.624	467.826	16.655	0
-1.063							-0.559					-0.259							-227.865	467.839	16.667	0
-1.167													0.051				0.863		-230.908	467.861	16.689	0
-1.032								-0.547											-227.865	467.92	16.748	0
-1									-0.579										-228.132	467.999	16.827	0
-1.089									-0.49								0.682		-229.914	468.051	16.879	0
-1.083								-0.483						-0.195					-228.084	468.065	16.893	0
-1.097							-0.499							-0.213					-228.488	468.099	16.927	0
-1.028									-0.448			-0.221							-227.863	468.099	16.928	0
-1.024										0.119									-228.041	468.15	16.978	0
-1.084										0.108				-0.219					-228.326	468.156	16.984	0
-1.163											-0.179						0.81		-230.581	468.264	17.093	0
-1.083															-0.503				-228.203	468.304	17.132	0
-1.051								-0.377				-0.201							-227.71	468.335	17.163	0
-1.039							-0.489												-228.346	468.35	17.178	0
-1.055												-0.25	0.054						-228.093	468.434	17.263	0
-1.092								-0.477									0.518		-229.159	468.571	17.4	0
-1.038						0.228										-0.352			-227.193	468.583	17.412	0
-1.1													0.013	-0.213					-228.677	468.631	17.46	0
-1.111											-0.265			-0.23					-228.588	468.678	17.506	0
-1.039													0.03						-228.473	468.724	17.552	0
-1.083						0.187									-0.44				-227.431	468.727	17.555	0
-1.038																-0.199			-228.307	468.761	17.59	0
-1.066											-0.164	-0.245							-227.992	468.768	17.597	0
-1.049																		0.171	-228.716	468.797	17.625	0
-1.039									-0.631						-0.552				-227.796	468.966	17.794	0
-1.044											-0.171								-228.371	469.012	17.841	0
-1.07								-0.551							-0.508				-227.606	469.032	17.86	0
-1.049						0.2												0.005	-227.6	469.127	17.955	0
-1.067										0.116					-0.506				-227.843	469.306	18.134	0
-1.084							-0.525								-0.537				-228.103	469.355	18.183	0
-1.013										0.15						-0.279			-227.762	469.566	18.394	0
-1.035								-0.539										0.098	-228.012	469.651	18.479	0
-0.999									-0.564							-0.165			-228.03	469.653	18.481	0
-1.005									-0.568									0.143	-228.354	469.683	18.511	0
-1.032								-0.551								0.007			-227.865	469.686	18.515	0
-1.03										0.116								0.18	-228.339	469.861	18.689	0
-1.08													0.022		-0.499				-228.226	469.869	18.697	0
-1.035							-0.51									-0.227			-228.193	469.901	18.729	0
-1.048							-0.494											0.203	-228.683	469.901	18.729	0
-1.086											-0.21				-0.523				-228.102	470.088	18.916	0
-1.03													0.055			-0.239			-228.321	470.236	19.064	0
-1.046													0.031					0.176	-228.759	470.365	19.193	0
-1.054											-0.207							0.229	-228.712	470.584	19.413	0
-1.041											-0.158					-0.19			-228.245	470.622	19.45	0

## Sheet: Table S2 capuchin_models_drt
riskLow	spei_12m_ext_lTRUE	spei_06m_ext_lTRUE	spei_01m_ext_hTRUE	spei_01m	spei_06m	spei_06m_ext_hTRUE	spei_01m_ext_lTRUE	spei_12m	spei_12m_ext_hTRUE	logLik	AICc	delta	weight
-1.441	1.09									-448.961	909.924	0	0.645
-1.387		0.8								-452.582	912.186	2.262	0.208
-1.376			-0.922							-448.773	914.991	5.067	0.051
-1.383				-0.21						-451.131	915.187	5.263	0.046
-1.364					-0.131					-451.347	917.984	8.06	0.011
-1.375						-0.482				-450.475	918.169	8.245	0.01
-1.37										-451.04	918.216	8.291	0.01
-1.369							0.259			-451.678	918.942	9.018	0.007
-1.368								-0.049		-451.197	919.503	9.579	0.005
-1.374									0.089	-451.015	919.834	9.909	0.005

## Sheet: Table S3 spider_models
fbm_12m_mean	spei_06m	spei_01m_ext_hTRUE	spei_12m	spei_12m_ext_lTRUE	spei_01m	spei_01m_ext_lTRUE	spei_06m_ext_lTRUE	spei_12m_ext_hTRUE	fbm_06m_mean	fbm_12m_mean_ext_lTRUE	fbm_06m_mean_ext_lTRUE	fbm_06m_mean_ext_hTRUE	fbm_01m_mean	fbm_01m_mean_ext_hTRUE	fbm_01m_mean_ext_lTRUE	logLik	AICc	delta	weight
-0.611																-33.643	70.893	0	0.115
-0.609	-0.324															-33.44	70.931	0.038	0.112
-0.6		-0.899														-33.666	71.384	0.491	0.09
-0.612			-0.245													-33.826	71.704	0.811	0.076
-0.608				1.413												-33.09	71.71	0.817	0.076
-0.621					-0.15											-33.994	72.04	1.147	0.065
-0.636						0.644										-33.915	72.061	1.168	0.064
-0.608							0.157									-33.655	72.721	1.828	0.046
-0.612								0.281								-32.984	73.252	2.359	0.035
	-0.43								-0.426							-34.355	74.309	3.416	0.021
	-0.486									1.852						-33.464	74.593	3.7	0.018
	-0.444										1.305					-33.913	75.198	4.305	0.013
									-0.311							-33.441	75.462	4.569	0.012
				1.732					-0.344							-32.993	75.552	4.659	0.011
				1.711						1.484						-32.777	75.62	4.728	0.011
				1.768							1.102					-33.077	75.834	4.941	0.01
										1.35						-32.677	76.103	5.21	0.008
		-0.839							-0.318							-33.62	76.393	5.5	0.007
				1.605												-31.572	76.519	5.626	0.007
																-31.783	76.536	5.644	0.007
							0.679		-0.318							-33.465	76.558	5.666	0.007
											0.879					-32.839	76.613	5.72	0.007
			-0.214						-0.319							-33.702	76.635	5.742	0.006
			-0.321							1.551						-33.179	76.69	5.798	0.006
							0.88				1.064					-33.515	76.72	5.827	0.006
							0.892			1.491						-32.971	76.723	5.83	0.006
						0.827			-0.347							-33.506	76.734	5.841	0.006
	-0.363															-31.723	76.743	5.85	0.006
					-0.148				-0.332							-33.741	76.815	5.922	0.006
								0.298	-0.34							-33.212	77.073	6.18	0.005
						0.769				1.466						-33.074	77.102	6.209	0.005
		-0.771								1.309						-32.924	77.128	6.235	0.005
						0.737					1.037					-33.57	77.175	6.283	0.005
		-0.938									1.053					-33.23	77.191	6.299	0.005
							0.647									-31.908	77.315	6.423	0.005
					-0.112					1.385						-33.021	77.482	6.589	0.004
					-0.161						1.043					-33.477	77.58	6.687	0.004
			-0.264								0.988					-33.192	77.586	6.693	0.004
		-0.788														-31.992	77.673	6.781	0.004
												-0.243				-32.033	77.677	6.784	0.004
				1.598								-0.218				-31.753	77.772	6.879	0.004
			-0.211													-31.787	77.822	6.929	0.004
								0.124		1.364						-32.537	77.83	6.937	0.004
						0.496										-31.998	77.941	7.049	0.003
													0.407			-28.879	78.025	7.132	0.003
					-0.061											-31.956	78.059	7.166	0.003
								0.09								-31.732	78.059	7.166	0.003
								0.11			0.892					-32.765	78.239	7.347	0.003
	-0.357											-0.087				-31.828	78.26	7.368	0.003
				1.662										0.618		-30.901	78.28	7.387	0.003
														0.577		-31.189	78.314	7.421	0.003
															-0.148	-31.624	78.373	7.48	0.003
				1.396									0.348			-29.056	78.388	7.495	0.003
				1.604											-0.099	-31.396	78.423	7.531	0.003
	-0.367													0.562		-31.17	78.523	7.63	0.003
	-0.321												0.345			-29.158	78.581	7.688	0.002
							0.626					-0.209				-32.063	78.618	7.725	0.002
	-0.364														-0.101	-31.538	78.656	7.763	0.002
							0.583						0.394			-29.007	78.851	7.958	0.002
							0.686							0.59		-31.309	79.073	8.181	0.002
		-0.772										-0.145				-32.093	79.075	8.182	0.002
						0.487						-0.227				-32.177	79.179	8.287	0.002
							0.639								-0.092	-31.772	79.181	8.288	0.002
								0.203				-0.334				-31.886	79.191	8.298	0.002
			-0.313										0.439			-28.534	79.225	8.333	0.002
					-0.055							-0.225				-32.116	79.34	8.447	0.002
			-0.204									-0.041				-31.871	79.389	8.496	0.002
		-0.791											0.401			-29.103	79.427	8.534	0.002
			-0.326											0.822		-30.962	79.493	8.601	0.002
		-0.789													0.016	-31.985	79.527	8.634	0.002
		-0.808												0.593		-31.398	79.541	8.648	0.002
					-0.018								0.402			-29.002	79.654	8.761	0.001
								-0.297					0.443			-28.759	79.671	8.778	0.001
			-0.216												-0.184	-31.561	79.702	8.809	0.001
						0.513								0.581		-31.424	79.733	8.84	0.001
						0.151							0.393			-29.076	79.742	8.849	0.001
						0.483									-0.095	-31.855	79.824	8.931	0.001
					-0.082									0.592		-31.413	79.83	8.937	0.001
					-0.052										-0.091	-31.813	79.947	9.054	0.001
								0.089							-0.143	-31.548	79.953	9.06	0.001
								-0.084						0.605		-31.229	79.975	9.083	0.001

## Sheet: Table S4 fruit_tree_models
spei_12m	spei_12m_ext_lTRUE	spei_01m_ext_lTRUE	spei_06m_ext_lTRUE	spei_01m	spei_06m	spei_01m_ext_hTRUE	spei_12m_ext_hTRUE	logLik	AICc	delta	weight
-1.033								-644.557	1301.13	0	1
	1.894							-657.481	1326.97	25.847	0
		-4.281						-667.905	1347.82	46.695	0
			-0.856					-669.667	1351.35	50.22	0
				0.294				-669.689	1351.39	50.264	0
					-0.097			-669.948	1351.91	50.782	0
						-0.72		-670.12	1352.25	51.125	0
							-2.37	-670.579	1353.17	52.043	0
								-671.826	1353.66	52.533	0

## Sheet: Table S5 variable_key
Variable Name	Meaning	Scale
riskLow	Low infanticide risk	True/False
fbm_01m_mean	Fruit mean, 1-mo scale	Continuous
fbm_01m_mean_ext_hTRUE	Extreme high fruit, 1-mo scale	True/False
fbm_01m_mean_ext_lTRUE	Extreme low fruit, 1-mo scale	True/False
fbm_06m_mean	Fruit mean, 6-mo scale	Continuous
fbm_06m_mean_ext_hTRUE	Extreme high fruit, 6-mo scale	True/False
fbm_06m_mean_ext_lTRUE	Extreme low fruit, 6-mo scale	True/False
fbm_12m_mean	Fruit mean, 12-mo scale	Continuous
fbm_12m_mean_ext_hTRUE	Extreme high fruit, 12-mo scale	True/False
fbm_12m_mean_ext_lTRUE	Extreme low fruit, 12-mo scale	True/False
spei_01m	SPEI, 1-mo scale	Continuous
spei_01m_ext_h	Extreme water surplus, 1-mo scale	True/False
spei_01m_ext_l	Extreme drought, 1-mo scale	True/False
spei_06m	SPEI, 6-mo scale	Continuous
spei_06m_ext_h	Extreme water surplus, 6-mo scale	True/False
spei_06m_ext_l	Extreme drought, 6-mo scale	True/False
spei_12m	SPEI 12-mo scale	Continuous
spei_12m_ext_h	Extreme water surplus, 12-mo scale	True/False
spei_12m_ext_l	Extreme drought, 12-mo scale	True/False
